# Supplementary material for: 1-(3-Bromo­prop­yl)-4-(2-pyrid­yl)-1H-1,2,3-triazole
Source: Acta Crystallogr Sect E Struct Rep Online. 2009 Apr 8;65(Pt 5):o999–o1000. doi: 10.1107/S1600536809012148 (PMC2977690; doi:10.1107/S1600536809012148)
Supplement: Supplementary file 2 [file e-65-0o999-Isup2.hkl]

#
# h,k,l, Fc-squared, Fo-squared, sigma(Fo-squared) and status flag
#
data_I
_shelx_title ' lrh in P-1'
_shelx_refln_list_code          4
_shelx_F_calc_maximum      148.15
_exptl_crystal_F_000       268.00
_reflns_d_resolution_high  0.8414
 
loop_
 _symmetry_equiv_pos_as_xyz
 'x, y, z'
 '-x, -y, -z'
 
_cell_length_a     5.6580
_cell_length_b     9.6880
_cell_length_c    10.1910
_cell_angle_alpha  84.498
_cell_angle_beta   85.663
_cell_angle_gamma  83.854
 
_shelx_F_squared_multiplier     1.000
 
loop_
 _refln_index_h
 _refln_index_k
 _refln_index_l
 _refln_F_squared_calc
 _refln_F_squared_meas
 _refln_F_squared_sigma
 _refln_observed_status
   2   0   0      797.76      842.95     19.32 o
   3   0   0      995.43     1006.82     22.34 o
   4   0   0      968.97      908.18     18.54 o
   5   0   0      425.23      418.74      9.73 o
   6   0   0      130.97      123.85      7.54 o
  -6   1   0        5.18        3.92      1.80 o
  -5   1   0      649.20      594.69     14.30 o
  -4   1   0      203.72      190.98      4.79 o
  -3   1   0      159.07      167.72      3.83 o
  -2   1   0     1495.65     1561.94     36.25 o
  -1   1   0     7432.14     7315.13    212.36 o
   1   1   0      401.71      394.01     20.25 o
   2   1   0     4083.37     4072.16     92.47 o
   3   1   0        4.59        3.92      0.75 o
   4   1   0      602.11      580.10     14.46 o
   5   1   0       25.99       27.18      2.83 o
   6   1   0      183.37      190.95      6.91 o
  -6   2   0       30.28       31.29      3.03 o
  -5   2   0      405.97      423.09     18.11 o
  -4   2   0        0.04        1.36      0.86 o
  -3   2   0      405.04      381.91      9.36 o
  -2   2   0     1681.82     1666.16     38.36 o
  -1   2   0      643.60      718.35     16.54 o
   0   2   0     1151.12      778.25     30.96 o
   1   2   0     2595.67     2681.57     60.31 o
   2   2   0      253.54      258.82      7.67 o
   3   2   0      384.90      395.95      9.60 o
   4   2   0      242.81      233.22      6.16 o
   5   2   0      385.33      373.00      9.46 o
   6   2   0       26.10       22.25      3.20 o
  -6   3   0       86.24       97.15      6.57 o
  -5   3   0        7.71        9.16      1.37 o
  -4   3   0      597.75      605.03     15.66 o
  -3   3   0      529.25      548.51     14.49 o
  -2   3   0       85.32      109.87      2.91 o
  -1   3   0     3289.82     3523.40     78.98 o
   0   3   0     6714.18     6411.90    133.35 o
   1   3   0      193.83      208.75      5.64 o
   2   3   0      578.07      573.39     14.61 o
   3   3   0      934.26      977.82     22.66 o
   4   3   0        8.78       10.88      1.35 o
   5   3   0       41.81       43.94      2.27 o
   6   3   0      365.38      366.13     11.62 o
  -6   4   0       43.39       63.47      9.62 o
  -5   4   0      304.25      287.24      9.25 o
  -4   4   0        9.00        9.18      1.56 o
  -3   4   0       30.17       28.82      1.60 o
  -2   4   0     2907.82     2774.33     84.99 o
  -1   4   0      593.15      549.48     12.86 o
   0   4   0       10.82       13.16      0.85 o
   1   4   0     1621.32     1664.11     38.26 o
   2   4   0      747.69      724.52     14.75 o
   3   4   0      797.08      860.29     32.15 o
   4   4   0       38.86       30.53      2.00 o
   5   4   0      223.57      232.03      7.09 o
   6   4   0       29.30       35.85      2.75 o
  -5   5   0      277.70      302.28     12.45 o
  -4   5   0      805.14      774.11     21.31 o
  -3   5   0      740.60      716.36     19.16 o
  -2   5   0       44.57       36.13      1.84 o
  -1   5   0       22.80       29.72      1.56 o
   0   5   0     1960.11     1877.39     42.59 o
   1   5   0      604.74      581.23     12.63 o
   2   5   0      528.25      568.19     12.34 o
   3   5   0      344.26      325.45      7.69 o
   4   5   0      186.79      183.62      5.30 o
   5   5   0       29.84       33.39      2.46 o
   6   5   0       91.93       86.38      4.61 o
  -5   6   0      189.82      198.65     27.17 o
  -4   6   0      346.52      368.97     10.88 o
  -3   6   0      108.63      105.18      4.61 o
  -2   6   0      951.18      939.81     22.16 o
  -1   6   0     1181.23     1139.97     32.68 o
   0   6   0       32.61       25.73      1.54 o
   1   6   0      318.14      334.86      7.75 o
   2   6   0      591.17      572.91     12.73 o
   3   6   0      310.94      310.50      6.99 o
   4   6   0       96.82       91.88      3.83 o
   5   6   0       80.41       85.68      5.50 o
   6   6   0       56.55       61.57      4.29 o
  -4   7   0        1.65       -2.05      2.36 o
  -3   7   0      255.90      246.04      9.18 o
  -2   7   0      956.47      953.06     22.65 o
  -1   7   0       97.03      101.04      4.27 o
   0   7   0      157.51      160.28      4.70 o
   1   7   0     1070.75     1050.70     22.73 o
   2   7   0       21.02       17.63      1.59 o
   3   7   0      102.99      106.52      3.43 o
   4   7   0      117.34      119.84      5.19 o
   5   7   0      240.22      239.61      8.50 o
  -4   8   0      340.65      337.06     13.63 o
  -3   8   0      473.46      437.76     12.74 o
  -2   8   0       20.02       21.75      1.98 o
  -1   8   0      297.81      312.57      9.29 o
   0   8   0      514.75      500.03     12.42 o
   1   8   0      183.78      181.51      5.36 o
   2   8   0      505.65      523.04     12.01 o
   3   8   0      497.14      484.47     14.70 o
   4   8   0       11.06        9.96      2.28 o
   5   8   0        2.55        4.59      2.74 o
  -3   9   0       53.25       49.47      4.13 o
  -2   9   0      426.16      440.96     12.71 o
  -1   9   0        6.29        9.86      1.94 o
   0   9   0       45.10       42.83      2.82 o
   1   9   0      448.50      437.38     17.08 o
   2   9   0      115.35      105.37      4.93 o
   3   9   0       47.06       46.52      3.62 o
   4   9   0       73.69       71.59      4.61 o
  -2  10   0        2.21        8.62      2.92 o
  -1  10   0       17.25       17.92      3.14 o
   0  10   0       60.00       71.38      4.78 o
   1  10   0      110.83      102.16      5.08 o
   2  10   0        3.35       -0.38      3.02 o
   3  10   0        3.58        2.20      2.71 o
  -1  11   0      221.86      234.57      9.22 o
   0  11   0       38.84       43.77      3.96 o
   1  11   0       11.42       13.73      2.81 o
   2  11   0       56.99       57.24      5.17 o
  -2 -11   1      235.79      227.14     10.44 o
  -1 -11   1       19.66       22.91      4.25 o
   0 -11   1      473.73      434.79     23.49 o
  -3 -10   1      269.34      280.54     11.00 o
  -2 -10   1        1.91       -1.04      3.28 o
  -1 -10   1      132.06      130.49      9.24 o
   0 -10   1      287.52      305.75     10.52 o
   1 -10   1      142.62      155.45      6.95 o
   2 -10   1      283.10      281.04     10.75 o
  -4  -9   1       56.34       64.27      4.16 o
  -3  -9   1       35.68       46.31      4.21 o
  -2  -9   1      508.76      486.60     17.23 o
  -1  -9   1      288.80      289.35     13.73 o
   0  -9   1        5.67        7.64      2.40 o
   1  -9   1      661.60      669.33     20.07 o
   2  -9   1      138.87      142.48      6.62 o
   3  -9   1       37.31       39.74      4.10 o
  -5  -8   1       28.27       26.69      3.34 o
  -4  -8   1      213.28      205.49      7.66 o
  -3  -8   1      377.39      395.37     11.28 o
  -2  -8   1       53.35       58.12      3.05 o
  -1  -8   1      155.06      154.45      4.44 o
   0  -8   1      782.03      779.00     20.52 o
   1  -8   1       11.94       13.12      1.72 o
   2  -8   1      147.04      148.08      5.56 o
   3  -8   1      154.34      159.57      6.03 o
   4  -8   1       53.96       60.78      5.37 o
  -5  -7   1       23.88       25.40      3.62 o
  -4  -7   1      173.55      168.51      7.15 o
  -3  -7   1      163.68      163.58      4.56 o
  -2  -7   1      577.24      589.17     13.20 o
  -1  -7   1      332.28      332.52      7.92 o
   0  -7   1      506.18      507.32     12.68 o
   1  -7   1      483.88      489.59     12.14 o
   2  -7   1      309.18      304.12      8.31 o
   3  -7   1       42.64       48.34      2.79 o
   4  -7   1        8.18        3.47      2.18 o
  -5  -6   1      546.09      560.06     16.74 o
  -4  -6   1       58.48       57.47      2.65 o
  -3  -6   1      589.33      581.74     14.46 o
  -2  -6   1      740.90      751.79     16.41 o
  -1  -6   1      821.29      913.99     21.13 o
   0  -6   1     1268.60     1219.79     26.09 o
   1  -6   1     1682.00     1706.35     39.19 o
   2  -6   1        7.88        5.82      1.29 o
   3  -6   1      264.28      255.13      7.25 o
   4  -6   1      535.33      531.04     15.21 o
   5  -6   1      105.47      122.52      6.93 o
  -6  -5   1       97.46      100.16      6.17 o
  -5  -5   1        1.07        1.60      1.70 o
  -4  -5   1      885.93      874.85     20.80 o
  -3  -5   1      889.71      914.04     19.94 o
  -2  -5   1        8.60       11.44      1.06 o
  -1  -5   1     1041.40     1028.71     21.89 o
   0  -5   1     1109.94     1058.54     22.52 o
   1  -5   1       36.96       42.99      1.91 o
   2  -5   1      623.76      618.18     14.92 o
   3  -5   1     1815.45     1685.78     51.13 o
   4  -5   1        1.32        0.18      1.69 o
   5  -5   1        1.65        7.25      2.90 o
  -6  -4   1        3.07        6.46      2.40 o
  -5  -4   1      469.45      466.26     12.61 o
  -4  -4   1      571.83      620.37     14.93 o
  -3  -4   1       43.59       40.12      1.67 o
  -2  -4   1     1773.90     1786.82     40.69 o
  -1  -4   1      752.86      757.41     16.21 o
   0  -4   1       11.81       13.67      0.90 o
   1  -4   1     1585.19     1628.90     37.18 o
   2  -4   1     1129.78     1100.12     25.66 o
   3  -4   1      188.60      180.56      6.39 o
   4  -4   1      120.99      135.72      5.00 o
   5  -4   1      382.43      391.43     11.12 o
   6  -4   1       40.19       39.21      3.29 o
  -6  -3   1       78.81       85.55      7.38 o
  -5  -3   1      180.09      174.97      5.52 o
  -4  -3   1      374.36      357.35      9.77 o
  -3  -3   1     1306.49     1268.48     29.46 o
  -2  -3   1      312.47      292.13      6.61 o
  -1  -3   1        3.35        5.45      0.61 o
   0  -3   1     1420.77     1330.22     29.91 o
   1  -3   1     2371.67     2383.85     53.89 o
   2  -3   1       97.36      104.22      3.60 o
   3  -3   1      547.68      540.47     14.66 o
   4  -3   1      216.61      230.94      7.90 o
   5  -3   1      255.60      249.65      6.92 o
   6  -3   1      142.22      147.41      6.09 o
  -6  -2   1       18.03       19.48      2.37 o
  -5  -2   1       76.96       72.43      3.03 o
  -4  -2   1     1530.03     1560.78     33.21 o
  -3  -2   1        3.98       13.01      1.30 o
  -2  -2   1       20.91       40.31      1.51 o
  -1  -2   1      576.67      542.05     12.49 o
   0  -2   1      756.20      747.16     18.74 o
   1  -2   1      120.41      124.04      2.94 o
   2  -2   1      524.77      507.59     12.55 o
   3  -2   1     2393.58     2575.44     66.08 o
   4  -2   1       46.84       57.40      2.53 o
   5  -2   1       52.60       58.71      2.71 o
   6  -2   1      104.26      112.94      5.77 o
  -6  -1   1       23.24       28.61      2.46 o
  -5  -1   1     1462.55     1413.72     36.46 o
  -4  -1   1        9.18        9.05      0.98 o
  -3  -1   1      802.13      787.59     16.92 o
  -2  -1   1     2235.71     2226.96     43.90 o
  -1  -1   1      157.74      149.78      4.37 o
   1  -1   1     4251.34     4260.27    109.58 o
   2  -1   1     3489.62     3729.25     95.05 o
   3  -1   1      310.29      353.87      8.80 o
   4  -1   1      579.18      547.63     12.36 o
   5  -1   1      319.98      319.25      8.75 o
   6  -1   1       32.89       34.01      2.94 o
  -6   0   1      232.84      230.12     10.67 o
  -5   0   1       71.40       68.79      2.59 o
  -4   0   1      850.41      831.94     25.92 o
  -3   0   1     1083.48     1046.96     23.65 o
  -2   0   1       50.74       52.91      2.33 o
  -1   0   1     7959.99     7522.25    620.59 o
   2   0   1     1013.00     1063.25     24.42 o
   3   0   1     1404.46     1377.50     31.95 o
   4   0   1       29.71       20.03      1.60 o
   5   0   1       47.50       48.02      2.57 o
   6   0   1      284.15      288.27     12.30 o
  -6   1   1       20.49       14.44      3.67 o
  -5   1   1      345.97      347.16      9.32 o
  -4   1   1      487.05      462.65     10.93 o
  -3   1   1       58.89       67.07      3.33 o
  -2   1   1      341.63      322.13      9.11 o
  -1   1   1     1099.94     1058.43     62.09 o
   1   1   1     1383.17     1328.86     43.78 o
   2   1   1     2172.64     2095.10     47.41 o
   3   1   1      499.80      499.45     13.08 o
   4   1   1      341.87      329.41     10.35 o
   5   1   1      216.10      207.71      5.54 o
   6   1   1      117.51      108.40      3.80 o
  -6   2   1      401.59      353.78     24.56 o
  -5   2   1      238.20      227.82      8.26 o
  -4   2   1       23.46       30.33      2.00 o
  -3   2   1     1702.61     1667.76     37.53 o
  -2   2   1     1386.36     1351.20     34.09 o
  -1   2   1      931.93      954.35     30.48 o
   0   2   1       36.23       47.68      1.69 o
   1   2   1    20166.09    17689.91    669.97 o
   2   2   1      504.17      433.04     12.29 o
   3   2   1     1506.28     1450.62     50.90 o
   4   2   1      726.69      708.86     29.13 o
   5   2   1      151.96      163.72      8.76 o
   6   2   1      354.22      350.38      8.82 o
  -6   3   1       32.20       29.53      7.12 o
  -5   3   1       15.24       13.27      3.99 o
  -4   3   1     1017.29      997.51     22.81 o
  -3   3   1      328.97      311.67      7.68 o
  -2   3   1      641.76      656.57     15.38 o
  -1   3   1     2627.03     2805.89     58.39 o
   0   3   1     3161.88     3279.20     73.79 o
   1   3   1       51.73       68.69      2.03 o
   2   3   1      857.47      846.71     19.63 o
   3   3   1     1652.48     1584.17     36.17 o
   4   3   1        0.33        0.41      1.14 o
   5   3   1     1109.61     1091.25     25.83 o
   6   3   1        5.89        6.90      2.06 o
  -5   4   1       37.25       43.97      8.10 o
  -4   4   1      293.25      309.77      8.78 o
  -3   4   1      323.70      350.29     13.02 o
  -2   4   1      448.47      404.48     10.57 o
  -1   4   1     1089.61     1126.77     23.71 o
   0   4   1       32.01       33.69      1.34 o
   1   4   1     1210.14     1210.61     28.09 o
   2   4   1      748.99      676.16     14.68 o
   3   4   1       63.47       78.00      3.32 o
   4   4   1      769.31      760.45     18.11 o
   5   4   1       35.32       41.21      3.01 o
   6   4   1       70.74       70.42      5.06 o
  -5   5   1        0.31       -0.99      4.42 o
  -4   5   1       57.56       61.38      2.77 o
  -3   5   1      283.39      294.13      7.60 o
  -2   5   1      375.23      386.09      8.77 o
  -1   5   1      200.54      197.13      4.71 o
   0   5   1      946.14      940.82     21.71 o
   1   5   1     1414.24     1403.61     29.65 o
   2   5   1       21.06       22.64      1.62 o
   3   5   1      920.86      916.69     21.52 o
   4   5   1      250.66      253.32      7.76 o
   5   5   1       47.37       39.74      2.45 o
   6   5   1       41.81       37.33      3.77 o
  -5   6   1       25.57       27.11      6.17 o
  -4   6   1      256.45      261.00     25.81 o
  -3   6   1       19.75       17.46      2.29 o
  -2   6   1      380.23      379.95      8.80 o
  -1   6   1      949.75      966.12     20.75 o
   0   6   1      143.63      134.54      3.59 o
   1   6   1       30.64       32.02      1.54 o
   2   6   1      962.89      952.59     22.07 o
   3   6   1      220.42      243.69      6.86 o
   4   6   1      475.35      467.40     11.77 o
   5   6   1      129.54      121.04      5.40 o
   6   6   1       15.24       24.73      5.79 o
  -4   7   1       90.29       94.34      6.53 o
  -3   7   1      705.64      675.73     18.07 o
  -2   7   1      628.18      602.09     14.73 o
  -1   7   1        0.23        1.25      1.32 o
   0   7   1      289.06      289.15      6.94 o
   1   7   1      681.26      658.93     13.67 o
   2   7   1       54.66       53.36      2.49 o
   3   7   1      262.82      272.61      6.33 o
   4   7   1      357.04      348.01     11.02 o
   5   7   1        1.89        5.08      3.01 o
  -4   8   1      291.17      284.77     31.31 o
  -3   8   1       59.86       56.74      3.10 o
  -2   8   1       31.06       26.18      2.10 o
  -1   8   1      776.94      793.15     18.94 o
   0   8   1      634.56      613.52     14.88 o
   1   8   1       95.78      104.43      3.35 o
   2   8   1      296.07      304.55      8.56 o
   3   8   1      219.80      213.34      6.83 o
   4   8   1       17.86       20.14      2.51 o
   5   8   1      128.09      130.21      5.99 o
  -3   9   1        7.63        9.32      2.45 o
  -2   9   1      293.85      306.86      9.48 o
  -1   9   1      286.52      289.71     10.09 o
   0   9   1       18.11       22.82      2.22 o
   1   9   1       48.97       54.02      3.02 o
   2   9   1      524.95      492.99     15.00 o
   3   9   1       30.45       32.40      3.31 o
   4   9   1      137.15      128.06      6.55 o
  -2  10   1      252.88      270.27      9.85 o
  -1  10   1        0.51        2.19      2.48 o
   0  10   1      315.85      320.26     10.76 o
   1  10   1      146.82      132.25      5.82 o
   2  10   1        1.79        3.24      2.06 o
   3  10   1      127.72      127.08      6.11 o
  -1  11   1      456.49      488.66     15.71 o
   0  11   1       17.49       14.84      3.11 o
   1  11   1       10.35       10.37      2.88 o
   2  11   1      214.75      207.92     14.29 o
  -1 -11   2        4.57        6.12      3.86 o
   0 -11   2       68.55       66.37      5.98 o
  -3 -10   2       67.47       68.19      5.60 o
  -2 -10   2        4.65        6.55      3.60 o
  -1 -10   2      454.34      454.68     16.73 o
   0 -10   2      325.65      346.00     11.72 o
   1 -10   2        2.38        5.12      2.80 o
   2 -10   2      160.04      169.05      7.67 o
  -4  -9   2       81.25       90.25      5.02 o
  -3  -9   2      379.68      374.89     12.20 o
  -2  -9   2      104.17      104.71      5.95 o
  -1  -9   2       97.52       96.01      4.69 o
   0  -9   2       16.17       21.14      3.38 o
   1  -9   2      993.19      983.37     28.59 o
   2  -9   2       60.17       63.37      4.61 o
   3  -9   2       11.63       13.88      3.17 o
  -4  -8   2      206.34      201.55      7.58 o
  -3  -8   2        6.22        7.57      1.94 o
  -2  -8   2      195.83      214.85      7.63 o
  -1  -8   2      121.02      121.58      5.73 o
   0  -8   2      367.35      351.33      9.79 o
   1  -8   2      158.87      159.93      5.70 o
   2  -8   2      211.21      204.06      6.99 o
   3  -8   2      703.34      689.52     19.00 o
   4  -8   2       62.09       59.89      5.55 o
  -5  -7   2       28.81       29.49      3.31 o
  -4  -7   2      255.96      270.62      9.08 o
  -3  -7   2       30.54       38.39      2.27 o
  -2  -7   2      359.61      361.56      9.28 o
  -1  -7   2     1098.36     1099.19     25.55 o
   0  -7   2      145.93      155.91      4.33 o
   1  -7   2        8.30       10.92      1.55 o
   2  -7   2     1334.86     1335.52     31.44 o
   3  -7   2      142.90      143.50      5.61 o
   4  -7   2      166.11      152.66     13.31 o
  -5  -6   2        7.10       10.32      2.18 o
  -4  -6   2        0.03        1.90      1.59 o
  -3  -6   2      600.23      611.14     14.75 o
  -2  -6   2     1035.17     1044.04     22.50 o
  -1  -6   2       16.93       17.97      1.46 o
   0  -6   2      444.55      428.38      9.75 o
   1  -6   2     1466.85     1448.94     31.06 o
   2  -6   2       16.97       20.93      1.88 o
   3  -6   2      464.10      462.85     16.28 o
   4  -6   2      411.01      401.34     18.17 o
   5  -6   2        8.68        6.99      4.49 o
  -6  -5   2       37.98       36.38      3.18 o
  -5  -5   2       61.34       60.71      3.11 o
  -4  -5   2      352.88      368.99      9.35 o
  -3  -5   2      273.20      270.90      6.50 o
  -2  -5   2       14.80       19.31      1.38 o
  -1  -5   2     1535.99     1536.08     32.54 o
   0  -5   2      579.09      560.22     13.27 o
   1  -5   2      110.37      119.89      3.45 o
   2  -5   2     1272.49     1340.56     34.56 o
   3  -5   2      770.19      741.87     20.25 o
   4  -5   2        5.62        6.63      1.86 o
   5  -5   2       80.18       92.39      5.06 o
  -6  -4   2       15.72       14.99      2.40 o
  -5  -4   2       53.48       59.80      4.04 o
  -4  -4   2      688.69      720.96     18.46 o
  -3  -4   2      314.70      318.16      7.39 o
  -2  -4   2     2276.04     2342.51     53.03 o
  -1  -4   2      922.31      892.01     19.00 o
   0  -4   2      179.08      208.01      5.33 o
   1  -4   2     1725.22     1743.24     36.85 o
   2  -4   2     1965.62     1940.20     44.67 o
   3  -4   2       18.60       23.84      2.09 o
   4  -4   2      802.52      832.79     22.59 o
   5  -4   2      356.16      357.93     10.67 o
  -6  -3   2      160.07      154.30      5.82 o
  -5  -3   2       14.50       14.78      1.68 o
  -4  -3   2       68.31       64.24      2.64 o
  -3  -3   2     1179.08     1140.01     26.12 o
  -2  -3   2     2452.64     2642.06     59.49 o
  -1  -3   2      542.00      522.80     12.23 o
   0  -3   2     4116.90     4194.63     87.59 o
   1  -3   2      497.02      528.05     11.03 o
   2  -3   2      196.62      199.15      8.54 o
   3  -3   2      984.84      958.82     23.50 o
   4  -3   2     1503.78     1519.86     39.95 o
   5  -3   2      158.61      149.17      5.56 o
   6  -3   2       50.94       61.42      4.24 o
  -6  -2   2        2.81        2.85      2.05 o
  -5  -2   2       48.94       55.18      4.90 o
  -4  -2   2      603.88      580.14     13.62 o
  -3  -2   2     1595.63     1812.48     38.01 o
  -2  -2   2      773.67      794.97     16.85 o
  -1  -2   2     3997.52     4004.75     89.83 o
   0  -2   2     1048.07     1045.83     26.83 o
   1  -2   2      335.68      364.20      8.43 o
   2  -2   2     5865.42     5966.27    144.15 o
   3  -2   2      493.71      472.94     13.10 o
   4  -2   2       38.95       38.26      4.30 o
   5  -2   2      153.53      159.17      4.89 o
   6  -2   2      167.71      170.02      7.41 o
  -6  -1   2      152.09      138.82      7.52 o
  -5  -1   2      188.36      194.04      5.24 o
  -4  -1   2      110.45      123.25      3.23 o
  -3  -1   2     1435.49     1472.80     33.06 o
  -2  -1   2     1832.09     1810.07     37.76 o
  -1  -1   2     1004.36     1014.67     22.92 o
   0  -1   2     2526.29     2707.15     61.72 o
   1  -1   2     2782.86     2914.35     84.96 o
   2  -1   2      403.19      367.05     14.33 o
   3  -1   2       99.25       98.39      3.73 o
   4  -1   2     1261.30     1295.88     28.20 o
   5  -1   2        3.33        0.78      1.58 o
   6  -1   2        0.94       -1.70      2.04 o
  -6   0   2       30.44       28.03      7.01 o
  -5   0   2       30.33       30.25      1.49 o
  -4   0   2       87.05       81.26      2.68 o
  -3   0   2     2191.05     2198.89     42.86 o
  -2   0   2       58.17       55.41      4.21 o
  -1   0   2     1443.74     1463.70     55.50 o
   0   0   2       72.30       81.67      3.27 o
   1   0   2      112.26      112.73      4.66 o
   2   0   2      602.91      599.78     14.18 o
   3   0   2      582.27      551.22     12.40 o
   4   0   2      419.44      444.88     11.25 o
   5   0   2       99.25       89.15      5.27 o
   6   0   2       65.08       67.83      3.53 o
  -6   1   2       73.06       68.68      9.18 o
  -5   1   2       12.94       14.57      2.49 o
  -4   1   2     1641.06     1678.31     40.98 o
  -3   1   2       11.26       18.11      2.33 o
  -2   1   2     2065.73     2069.44    103.52 o
   0   1   2      206.19      228.91      7.47 o
   1   1   2     4646.34     4448.10     92.19 o
   2   1   2     1168.03     1082.68     24.88 o
   3   1   2      326.62      354.82     15.06 o
   4   1   2      181.23      169.98      5.51 o
   5   1   2      401.83      393.67     10.36 o
   6   1   2       28.39       33.77      2.39 o
  -6   2   2      169.35      150.32     13.53 o
  -5   2   2      483.09      445.11     17.87 o
  -4   2   2      596.58      564.06     15.72 o
  -3   2   2      972.25      940.98     56.52 o
  -2   2   2      732.43      717.70     49.22 o
  -1   2   2       17.58       23.47      1.35 o
   0   2   2    21948.21    20723.09    638.34 o
   1   2   2       98.77      133.15      4.15 o
   2   2   2       72.44       84.24      2.67 o
   3   2   2      593.98      570.97     14.95 o
   4   2   2      768.00      787.69     27.68 o
   5   2   2      158.22      141.99      4.61 o
   6   2   2       21.84       21.93      2.17 o
  -6   3   2       23.21       24.85      6.81 o
  -5   3   2      331.44      317.66     20.34 o
  -4   3   2      199.71      190.59      6.33 o
  -3   3   2      791.00      793.80     18.06 o
  -2   3   2     1035.90     1154.88     57.85 o
  -1   3   2     2989.16     3185.97     71.48 o
   0   3   2      652.39      732.34     16.58 o
   1   3   2      197.49      187.45      4.35 o
   2   3   2     2145.90     2142.72     45.11 o
   3   3   2      228.72      202.28      5.42 o
   4   3   2       18.12       16.59      1.67 o
   5   3   2       25.23       25.12      2.98 o
   6   3   2      146.89      164.23      6.59 o
  -5   4   2      447.89      447.37     27.46 o
  -4   4   2      244.20      254.08     10.42 o
  -3   4   2      151.98      148.63      4.65 o
  -2   4   2     1607.88     1708.35     38.76 o
  -1   4   2     1310.06     1305.18     30.19 o
   0   4   2     2153.98     2251.94     56.96 o
   1   4   2     1293.90     1215.29     33.65 o
   2   4   2      835.01      834.32     18.03 o
   3   4   2       71.06       70.04      2.67 o
   4   4   2      391.79      383.47     10.22 o
   5   4   2      466.43      486.16     15.44 o
   6   4   2        4.84        0.41      2.24 o
  -5   5   2        3.44        3.01      4.33 o
  -4   5   2      108.15      117.14      8.94 o
  -3   5   2      710.05      747.47     26.91 o
  -2   5   2      251.46      248.19      5.83 o
  -1   5   2     1638.58     1693.34     35.45 o
   0   5   2     2658.10     2581.46     60.22 o
   1   5   2      112.78      101.47      3.01 o
   2   5   2      194.95      195.69      5.25 o
   3   5   2      418.41      395.83      9.16 o
   4   5   2      143.99      151.46      5.19 o
   5   5   2        1.35        2.76      2.06 o
   6   5   2      333.80      335.41     11.52 o
  -5   6   2      207.47      180.98     13.95 o
  -4   6   2       28.03       32.41      5.12 o
  -3   6   2       40.98       46.75      2.38 o
  -2   6   2      882.65      915.64     18.53 o
  -1   6   2      389.51      375.86      8.53 o
   0   6   2       82.35       72.06      2.50 o
   1   6   2      151.74      159.42      4.48 o
   2   6   2      636.32      641.74     17.88 o
   3   6   2       10.21       10.43      1.33 o
   4   6   2       21.93       27.57      2.11 o
   5   6   2      282.98      283.68      9.82 o
   6   6   2        5.44       10.12      3.00 o
  -4   7   2       45.29       36.51      5.84 o
  -3   7   2      279.46      285.98     13.49 o
  -2   7   2       62.02       65.46      3.45 o
  -1   7   2       68.26       70.51      2.78 o
   0   7   2      563.87      578.07     15.10 o
   1   7   2      291.85      281.67      7.34 o
   2   7   2       11.17       11.38      1.35 o
   3   7   2        2.66        4.13      1.28 o
   4   7   2      312.89      328.48     13.89 o
   5   7   2       64.44       75.88     10.18 o
  -4   8   2        8.12        6.83      5.14 o
  -3   8   2      113.44      129.38     18.80 o
  -2   8   2       88.05       87.35      3.44 o
  -1   8   2      500.31      511.04     11.70 o
   0   8   2      122.48      122.69      3.70 o
   1   8   2       11.77       14.54      1.61 o
   2   8   2       18.33       22.08      1.87 o
   3   8   2      155.77      155.60      4.95 o
   4   8   2       10.92       16.61      2.81 o
   5   8   2       63.12       48.36      4.85 o
  -3   9   2       19.16       23.25      4.31 o
  -2   9   2      245.80      245.04      7.73 o
  -1   9   2      172.66      173.23      5.34 o
   0   9   2        2.92        4.99      1.56 o
   1   9   2      301.48      310.96      8.36 o
   2   9   2       57.95       53.98      3.13 o
   3   9   2       20.16       23.07      3.15 o
   4   9   2       12.82       11.03      3.01 o
  -2  10   2        1.37       -1.05      2.13 o
  -1  10   2       23.05       30.37      2.67 o
   0  10   2      227.60      223.86      8.15 o
   1  10   2      111.51      102.61      5.02 o
   2  10   2      104.15       97.37      4.37 o
   3  10   2      155.77      157.80      6.91 o
  -1  11   2       34.13       43.37      4.93 o
   0  11   2       66.52       61.95      6.21 o
   1  11   2      102.23       98.69      5.30 o
   2  11   2        2.35       -0.90      3.44 o
  -2 -10   3      128.63      110.79      6.76 o
  -1 -10   3      595.80      576.10     20.57 o
   0 -10   3        4.63        5.49      3.64 o
   1 -10   3       33.39       31.92      3.74 o
  -3  -9   3        4.33        5.37      2.77 o
  -2  -9   3      573.70      593.88     23.95 o
  -1  -9   3       88.00       91.31      5.70 o
   0  -9   3      497.79      488.51     15.27 o
   1  -9   3      196.38      203.81      8.04 o
   2  -9   3      144.32      152.28      7.12 o
   3  -9   3        1.73        1.58      3.02 o
  -4  -8   3        4.79        2.83      2.64 o
  -3  -8   3     1001.90     1032.31     29.54 o
  -2  -8   3        2.06        1.66      2.10 o
  -1  -8   3      254.96      244.96      8.47 o
   0  -8   3      896.38      854.14     31.74 o
   1  -8   3      589.15      606.53     18.37 o
   2  -8   3      326.76      314.99     17.13 o
   3  -8   3      157.28      153.27      7.92 o
  -5  -7   3      229.12      252.84      8.88 o
  -4  -7   3      292.42      291.51      9.75 o
  -3  -7   3        1.80        2.56      1.74 o
  -2  -7   3      845.93      834.62     19.94 o
  -1  -7   3     1070.28     1084.43     25.46 o
   0  -7   3        2.95        3.19      1.10 o
   1  -7   3      382.45      387.16     10.09 o
   2  -7   3      523.76      525.78     14.65 o
   3  -7   3       88.51       92.69      4.48 o
   4  -7   3      138.60      133.66      7.91 o
  -5  -6   3       37.18       44.50      2.91 o
  -4  -6   3        0.28       -1.59      1.59 o
  -3  -6   3      617.10      619.44     16.30 o
  -2  -6   3      224.20      224.04      6.79 o
  -1  -6   3        3.30        3.04      1.24 o
   0  -6   3      943.50      921.43     21.49 o
   1  -6   3      299.65      283.24      7.02 o
   2  -6   3        1.78        0.86      1.36 o
   3  -6   3        9.64       11.49      1.96 o
   4  -6   3      349.42      341.41     19.93 o
   5  -6   3       84.11       87.20      6.61 o
  -5  -5   3       21.09       24.85      2.29 o
  -4  -5   3      163.23      169.02      4.93 o
  -3  -5   3      409.14      428.91     10.54 o
  -2  -5   3      121.63      124.34      3.76 o
  -1  -5   3      994.26      906.56     19.51 o
   0  -5   3     1852.30     1884.51     39.82 o
   1  -5   3       48.87       56.49      2.24 o
   2  -5   3      129.81      128.22      4.28 o
   3  -5   3      469.77      449.77     13.10 o
   4  -5   3      126.61      125.81      5.87 o
   5  -5   3      215.16      227.86      9.09 o
  -6  -4   3       13.12       17.79      2.86 o
  -5  -4   3      811.75      791.31     20.39 o
  -4  -4   3        4.37        4.76      1.20 o
  -3  -4   3      487.75      505.57     12.11 o
  -2  -4   3     1008.91      990.66     22.88 o
  -1  -4   3     2002.01     2097.84     52.21 o
   0  -4   3     1050.34     1154.59     27.12 o
   1  -4   3      840.15      781.54     17.11 o
   2  -4   3      562.13      526.74     16.13 o
   3  -4   3       82.30       89.81      3.91 o
   4  -4   3      613.07      606.78     17.19 o
   5  -4   3      250.63      278.92     10.35 o
  -6  -3   3      174.07      180.88      7.35 o
  -5  -3   3        1.07        0.29      1.33 o
  -4  -3   3      410.44      417.78     10.11 o
  -3  -3   3     1178.70     1240.94     24.68 o
  -2  -3   3       75.24       70.50      2.25 o
  -1  -3   3      822.68      812.91     18.80 o
   0  -3   3     1304.19     1246.83     25.06 o
   1  -3   3       55.92       36.91      1.74 o
   2  -3   3       49.18       49.81      2.69 o
   3  -3   3     1388.83     1379.37     33.32 o
   4  -3   3      264.87      304.38      9.58 o
   5  -3   3        0.77       -1.67      1.97 o
   6  -3   3      160.24      175.98      6.80 o
  -6  -2   3        0.61        1.37      4.84 o
  -5  -2   3      494.19      479.44     15.17 o
  -4  -2   3      253.42      275.91      6.84 o
  -3  -2   3       66.26       68.45      2.05 o
  -2  -2   3     1410.01     1456.87     30.54 o
  -1  -2   3     3577.31     3710.40     83.74 o
   0  -2   3      597.26      571.59     13.11 o
   1  -2   3     1194.79     1328.97     33.87 o
   2  -2   3     1373.36     1322.77     29.18 o
   3  -2   3      248.44      231.60      7.30 o
   4  -2   3        3.59        6.61      1.84 o
   5  -2   3      782.60      791.00     18.16 o
   6  -2   3      145.02      155.88      6.43 o
  -6  -1   3       70.36       60.31      7.97 o
  -5  -1   3      292.33      283.85      9.90 o
  -4  -1   3      119.70      116.82      4.38 o
  -3  -1   3      816.48      826.63     17.42 o
  -2  -1   3      826.69      808.88     18.28 o
  -1  -1   3     2045.37     2170.16     48.64 o
   0  -1   3     1192.41     1200.93     25.76 o
   1  -1   3     4110.81     4106.28     95.64 o
   2  -1   3       68.41       64.75      2.81 o
   3  -1   3      679.15      680.05     20.65 o
   4  -1   3      503.27      498.93     12.71 o
   5  -1   3      546.40      542.39     12.87 o
   6  -1   3       95.81       81.60      4.90 o
  -6   0   3      224.75      249.05     18.15 o
  -5   0   3       70.86       59.82      3.99 o
  -4   0   3      823.84      860.49     21.29 o
  -3   0   3      211.88      191.10      6.36 o
  -2   0   3      735.01      880.98     33.41 o
  -1   0   3     1017.65     1056.14     34.13 o
   0   0   3     2725.05     2685.95     62.17 o
   1   0   3      130.72      114.33      3.27 o
   2   0   3      384.82      362.06      9.12 o
   3   0   3     3997.69     4024.39     91.68 o
   4   0   3       91.05       80.48      3.08 o
   5   0   3      148.87      144.98      5.54 o
   6   0   3      104.40      110.27      4.79 o
  -6   1   3       27.41       18.83      6.37 o
  -5   1   3      732.44      686.31     40.34 o
  -4   1   3       58.23       61.91      2.32 o
  -3   1   3        9.73        2.04      1.08 o
   0   1   3      374.64      383.77      9.74 o
   1   1   3     3632.42     3649.87    100.54 o
   2   1   3     3172.77     3139.40     65.66 o
   3   1   3      109.68      145.06      7.35 o
   4   1   3       79.04       81.95      3.34 o
   5   1   3      821.61      839.56     20.60 o
   6   1   3        7.24        4.38      2.24 o
  -6   2   3       84.97       73.11      9.05 o
  -5   2   3       17.46       15.38      4.11 o
  -4   2   3      297.93      288.13     11.24 o
  -3   2   3      240.22      233.95     12.17 o
   0   2   3     1407.68     1390.11     34.25 o
   1   2   3      252.49      228.42      6.17 o
   2   2   3       88.60      106.65      3.14 o
   3   2   3      578.61      545.58     13.11 o
   4   2   3      227.10      200.42      6.38 o
   5   2   3       16.24       24.62      2.61 o
   6   2   3       49.59       49.72      5.61 o
  -5   3   3      254.73      243.91     15.97 o
  -4   3   3      187.92      181.07     10.94 o
  -3   3   3      184.49      180.12     12.14 o
  -2   3   3        8.52        9.78      1.58 o
  -1   3   3      364.83      360.18     15.36 o
   0   3   3     2119.59     2098.88     46.86 o
   1   3   3       44.60       46.23      1.84 o
   2   3   3     2585.03     2585.83     63.92 o
   3   3   3      467.72      442.33     11.87 o
   4   3   3        9.81        4.99      1.74 o
   5   3   3       88.11       95.22      4.20 o
   6   3   3      118.94      138.29      5.73 o
  -5   4   3      192.95      194.25     13.42 o
  -4   4   3      136.07      141.95      6.42 o
  -3   4   3      839.58      774.38     32.28 o
  -2   4   3      850.95      968.15     30.65 o
  -1   4   3       64.91       79.58      3.12 o
   0   4   3        5.33        8.17      0.74 o
   1   4   3     7985.84     7569.91    171.91 o
   2   4   3       76.97       62.16      2.12 o
   3   4   3      593.75      597.19     13.32 o
   4   4   3      316.06      304.70      8.16 o
   5   4   3      163.26      182.96      6.39 o
   6   4   3      266.52      237.63     12.38 o
  -5   5   3        5.02        9.32      4.44 o
  -4   5   3      647.25      621.47     35.79 o
  -3   5   3      107.43      102.96      3.75 o
  -2   5   3       18.56       16.07      1.63 o
  -1   5   3      582.95      609.28     14.43 o
   0   5   3     2871.08     2867.42     70.37 o
   1   5   3      553.34      604.52     15.41 o
   2   5   3       67.50       61.29      2.20 o
   3   5   3      874.20      857.14     18.87 o
   4   5   3       23.29       30.81      2.19 o
   5   5   3      289.41      272.37      8.54 o
   6   5   3        6.78        7.84      2.76 o
  -5   6   3       51.16       50.00      6.70 o
  -4   6   3      254.17      237.69     15.42 o
  -3   6   3        6.13        5.50      1.56 o
  -2   6   3      199.16      194.90      6.02 o
  -1   6   3      617.93      619.04     13.49 o
   0   6   3      292.89      278.63      7.61 o
   1   6   3      806.31      792.65     20.17 o
   2   6   3     1076.82     1050.96     24.67 o
   3   6   3       14.08       15.58      1.78 o
   4   6   3       87.47       73.67      3.58 o
   5   6   3        7.56        6.54      2.38 o
   6   6   3      164.99      187.98      7.86 o
  -4   7   3       17.24       11.67      4.53 o
  -3   7   3      113.02      115.74      9.25 o
  -2   7   3      332.24      324.94      9.67 o
  -1   7   3        0.17        1.40      1.10 o
   0   7   3      699.00      732.58     17.29 o
   1   7   3     1129.41     1111.35     27.96 o
   2   7   3        7.29        7.88      1.45 o
   3   7   3      422.85      404.07     11.08 o
   4   7   3      124.13      112.09      5.16 o
   5   7   3        4.04        4.86      2.35 o
  -4   8   3      193.02      184.10     14.04 o
  -3   8   3       23.34       32.43      5.56 o
  -2   8   3       29.79       32.85      1.91 o
  -1   8   3      438.99      459.60     11.45 o
   0   8   3      209.48      202.69      5.73 o
   1   8   3        2.76        2.61      1.45 o
   2   8   3      201.58      204.52      6.00 o
   3   8   3      210.57      212.11      7.44 o
   4   8   3      106.30       82.36      7.62 o
   5   8   3        1.47        3.29      2.99 o
  -3   9   3       52.94       34.93      6.50 o
  -2   9   3      231.68      216.12      7.79 o
  -1   9   3       17.51       19.71      1.82 o
   0   9   3        7.91        9.16      1.58 o
   1   9   3      293.41      288.95      9.55 o
   2   9   3       39.26       42.40      3.26 o
   3   9   3       27.95       30.38      2.82 o
   4   9   3       10.09       15.96      3.70 o
  -2  10   3       26.36       20.86      3.25 o
  -1  10   3      102.82      110.51      4.59 o
   0  10   3      210.57      204.19      6.23 o
   1  10   3        2.78        2.52      2.09 o
   2  10   3       42.67       42.92      2.88 o
   3  10   3       23.68       27.19      3.63 o
   0  11   3        5.74        7.25      2.72 o
   1  11   3        3.20        3.47      2.29 o
   2  11   3      152.68      145.78      5.48 o
  -2 -10   4       64.19       60.83      5.44 o
  -1 -10   4       18.30       28.56      4.45 o
   0 -10   4      271.85      262.82     11.56 o
   1 -10   4      146.06      154.29      8.80 o
  -3  -9   4       45.90       59.14      4.33 o
  -2  -9   4      245.82      261.43      9.40 o
  -1  -9   4       94.35       92.26      5.90 o
   0  -9   4      258.20      241.84     10.97 o
   1  -9   4      414.74      424.04     14.05 o
   2  -9   4      197.89      193.09      8.36 o
  -4  -8   4      212.17      211.85      8.09 o
  -3  -8   4      232.82      238.35      8.49 o
  -2  -8   4       14.01       15.04      2.73 o
  -1  -8   4      413.34      408.44     12.94 o
   0  -8   4     1131.38     1160.28     38.11 o
   1  -8   4        7.75        8.50      2.47 o
   2  -8   4      479.28      489.72     15.90 o
   3  -8   4      431.65      427.86     19.44 o
  -4  -7   4      233.95      245.55      8.64 o
  -3  -7   4      200.56      194.88      6.43 o
  -2  -7   4       91.98       95.05      4.00 o
  -1  -7   4      479.22      488.35     12.31 o
   0  -7   4      158.03      163.18      5.04 o
   1  -7   4     1556.54     1549.10     39.31 o
   2  -7   4      437.52      433.22     14.14 o
   3  -7   4        5.66        8.59      3.38 o
   4  -7   4      131.23      130.88      7.99 o
  -5  -6   4      261.97      268.28      9.09 o
  -4  -6   4      132.60      132.55      4.89 o
  -3  -6   4        9.35       12.49      1.62 o
  -2  -6   4     1415.28     1453.26     33.69 o
  -1  -6   4       46.13       47.89      2.36 o
   0  -6   4     1131.41     1143.82     24.77 o
   1  -6   4      759.10      734.73     16.42 o
   2  -6   4      740.98      731.84     20.04 o
   3  -6   4     1153.25     1133.51     33.92 o
   4  -6   4      183.19      175.51      9.02 o
  -5  -5   4       11.97       11.05      2.33 o
  -4  -5   4      424.34      447.62     11.13 o
  -3  -5   4      574.20      615.25     14.79 o
  -2  -5   4      377.46      368.99      9.24 o
  -1  -5   4     1426.19     1381.50     31.89 o
   0  -5   4     1755.14     1834.65     39.01 o
   1  -5   4        7.50        9.15      1.23 o
   2  -5   4     2400.62     2482.21     52.75 o
   3  -5   4      147.89      156.74      5.89 o
   4  -5   4        4.48        4.81      2.09 o
   5  -5   4      171.98      163.57      9.02 o
  -5  -4   4      155.61      161.81      6.29 o
  -4  -4   4       18.99       22.25      1.68 o
  -3  -4   4      169.63      161.33      4.51 o
  -2  -4   4     1097.81     1089.60     25.17 o
  -1  -4   4      225.19      216.36      5.70 o
   0  -4   4      147.84      148.12      3.93 o
   1  -4   4     2611.80     2641.02     60.66 o
   2  -4   4      102.60       91.76      3.09 o
   3  -4   4      160.70      175.01      5.84 o
   4  -4   4      206.49      203.34     10.31 o
   5  -4   4       49.83       63.18      5.71 o
  -6  -3   4      111.75      116.24     10.37 o
  -5  -3   4       36.45       43.74      2.99 o
  -4  -3   4      324.99      320.89      7.97 o
  -3  -3   4      428.07      414.99      9.23 o
  -2  -3   4      143.53      140.11      3.55 o
  -1  -3   4      824.66      856.81     19.79 o
   0  -3   4     1269.14     1256.75     27.24 o
   1  -3   4     1491.10     1584.63     34.29 o
   2  -3   4      318.78      359.59      8.86 o
   3  -3   4      863.96      884.80     26.84 o
   4  -3   4       19.80       25.13      2.75 o
   5  -3   4        2.01        4.07      2.21 o
  -6  -2   4        0.07       -4.39      4.39 o
  -5  -2   4       23.38       25.98      3.27 o
  -4  -2   4     1114.40     1094.96     27.25 o
  -3  -2   4       40.10       44.52      1.56 o
  -2  -2   4     2469.98     2489.55     51.97 o
  -1  -2   4     1093.81     1105.44     22.18 o
   0  -2   4     1217.34     1361.21     29.22 o
   1  -2   4     1684.43     1775.23     35.65 o
   2  -2   4     1013.36      964.73     23.56 o
   3  -2   4       39.15       41.31      2.40 o
   4  -2   4      312.61      315.77     10.04 o
   5  -2   4      384.60      390.41     10.88 o
   6  -2   4       22.71       36.60      3.51 o
  -6  -1   4      187.59      175.87     13.34 o
  -5  -1   4      196.74      189.71     13.18 o
  -4  -1   4       31.68       28.10      1.49 o
  -3  -1   4      898.20      886.70     20.16 o
  -2  -1   4     2404.66     2598.51     58.19 o
  -1  -1   4       49.83       56.37      1.65 o
   0  -1   4     3492.54     3676.47     77.55 o
   1  -1   4      960.14      924.47     20.52 o
   2  -1   4      231.92      293.20     10.57 o
   3  -1   4      476.83      451.93     12.91 o
   4  -1   4      837.56      868.05     21.12 o
   5  -1   4        3.54        2.88      1.68 o
   6  -1   4        3.61        3.02      2.78 o
  -6   0   4       29.10       27.44      6.28 o
  -5   0   4        0.86       -3.65      3.65 o
  -4   0   4     1110.20     1115.18     34.77 o
  -3   0   4      878.12      903.72     28.44 o
  -2   0   4      476.49      525.92     17.16 o
  -1   0   4     2577.78     2571.85     71.46 o
   0   0   4     1849.35     1842.11     42.89 o
   1   0   4       41.93       38.18      1.96 o
   2   0   4     3098.75     3294.77     83.37 o
   3   0   4      804.19      809.46     18.03 o
   4   0   4       94.54       94.86      3.62 o
   5   0   4        6.77        6.63      1.97 o
   6   0   4      244.50      253.99      8.82 o
  -6   1   4       21.23       19.00      5.80 o
  -1   1   4      650.51      659.20     41.15 o
   0   1   4      115.61      135.66      5.24 o
   1   1   4     1246.41     1313.19     32.75 o
   2   1   4      607.63      582.28     13.96 o
   3   1   4        0.44        0.47      0.99 o
   4   1   4      959.63      950.35     22.82 o
   5   1   4       69.98       90.01      4.36 o
   6   1   4       20.87       24.72      3.25 o
  -5   2   4       88.60       95.54      5.23 o
   0   2   4      639.40      633.05     14.54 o
   1   2   4     1118.60     1107.32     32.70 o
   2   2   4      150.66      147.43      4.17 o
   3   2   4      438.08      404.57     11.07 o
   4   2   4      826.24      818.99     21.46 o
   5   2   4       15.92       23.45      2.80 o
   6   2   4      103.65      101.59      8.55 o
  -5   3   4       13.35       13.05      1.98 o
  -3   3   4        4.63        8.70      2.17 o
  -2   3   4      240.65      258.98     15.53 o
  -1   3   4     2348.15     2431.74     92.06 o
   0   3   4      109.84       94.30      2.58 o
   1   3   4      551.06      541.65     15.55 o
   2   3   4      812.75      737.46     17.34 o
   3   3   4      892.33      900.38     21.20 o
   4   3   4      164.09      171.59     10.52 o
   5   3   4       63.71       63.68      3.73 o
   6   3   4      139.78      168.34      7.35 o
  -5   4   4      284.80      307.55     18.92 o
  -3   4   4      425.91      342.66     21.33 o
  -2   4   4      350.22      361.53     21.79 o
  -1   4   4        1.04        2.33      0.54 o
   0   4   4     1010.43     1064.83     24.07 o
   1   4   4       57.62       42.24      2.71 o
   2   4   4       80.04       70.50      2.54 o
   3   4   4      212.86      199.56      5.62 o
   4   4   4      294.34      304.88      9.03 o
   5   4   4        1.84       -2.10      2.15 o
   6   4   4        0.84        1.44      3.08 o
  -5   5   4       32.37       37.28      5.18 o
  -4   5   4      106.07      105.54      5.15 o
  -3   5   4      599.49      645.62     36.38 o
  -2   5   4       62.64       58.04      4.23 o
  -1   5   4      555.17      588.89     13.58 o
   0   5   4      141.99      181.87      4.62 o
   1   5   4      671.16      656.53     16.08 o
   2   5   4      229.56      232.50      6.11 o
   3   5   4      443.23      445.52     10.36 o
   4   5   4       55.83       62.53      3.01 o
   5   5   4        0.99        2.61      2.20 o
   6   5   4       73.56       83.75      7.97 o
  -4   6   4      219.92      219.83     14.15 o
  -3   6   4       13.16       10.28      1.84 o
  -2   6   4      447.81      473.42     12.20 o
  -1   6   4      629.13      629.73     14.68 o
   0   6   4      386.71      403.01      9.65 o
   1   6   4      304.11      292.26      8.26 o
   2   6   4      594.17      614.92     15.12 o
   3   6   4      113.66      121.52      3.74 o
   4   6   4      201.65      191.40      6.43 o
   5   6   4      188.22      202.26      7.52 o
  -4   7   4       15.06        7.05      4.02 o
  -3   7   4      426.29      411.71     25.05 o
  -2   7   4       62.57       58.31      2.91 o
  -1   7   4      357.72      400.68     11.88 o
   0   7   4      226.77      226.43      6.58 o
   1   7   4      481.22      476.63     12.71 o
   2   7   4      152.01      149.91      5.18 o
   3   7   4      141.74      132.88      7.26 o
   4   7   4       73.87       72.46      5.17 o
   5   7   4        0.20        1.05      2.79 o
  -3   8   4       72.28       78.34      7.65 o
  -2   8   4      122.50      134.31      6.59 o
  -1   8   4      102.02      102.69      3.88 o
   0   8   4       69.64       70.29      3.11 o
   1   8   4        2.44        3.59      1.51 o
   2   8   4      255.01      244.56      8.88 o
   3   8   4      133.00      135.25      5.21 o
   4   8   4       11.40       12.93      3.02 o
   5   8   4      153.78      139.84      8.14 o
  -3   9   4       72.51       70.90      8.08 o
  -2   9   4       37.70       37.28      5.31 o
  -1   9   4       93.43       93.77      3.99 o
   0   9   4      104.44      109.52      4.34 o
   1   9   4      159.15      148.16      5.89 o
   2   9   4      116.25      118.93      4.83 o
   3   9   4       39.32       43.21      3.22 o
   4   9   4      232.50      221.19     10.20 o
  -2  10   4        8.59       -0.22      4.57 o
  -1  10   4      110.40      113.57      4.77 o
   0  10   4       80.72       86.55      5.69 o
   1  10   4       23.94       26.15      2.97 o
   2  10   4        3.47        4.00      2.26 o
   3  10   4       65.29       58.94      4.45 o
   0  11   4       14.49       13.93      2.67 o
   1  11   4       25.02       26.05      2.96 o
  -2  -9   5      224.74      244.04      9.13 o
  -1  -9   5        0.89        1.80      3.52 o
   0  -9   5      145.15      148.17      8.23 o
   1  -9   5      288.71      302.00     13.79 o
   2  -9   5       29.43       28.56      5.02 o
  -3  -8   5      227.62      222.61     10.39 o
  -2  -8   5       12.18        8.89      2.59 o
  -1  -8   5      680.23      688.16     30.89 o
   0  -8   5       15.58       13.48      3.56 o
   1  -8   5       27.59       31.77      6.15 o
   2  -8   5      259.66      268.99     10.11 o
   3  -8   5      280.22      269.79     12.26 o
  -4  -7   5       94.94      108.46      5.28 o
  -3  -7   5        2.21        0.11      2.31 o
  -2  -7   5      519.67      510.19     13.99 o
  -1  -7   5      201.05      225.29      7.20 o
   0  -7   5       19.08       24.34      2.73 o
   1  -7   5      600.17      613.37     18.63 o
   2  -7   5      361.61      350.92     12.09 o
   3  -7   5       52.72       58.11      5.38 o
   4  -7   5       67.80       53.40      5.67 o
  -4  -6   5       30.07       27.00      2.47 o
  -3  -6   5     1496.17     1467.38     37.01 o
  -2  -6   5       65.31       72.09      2.99 o
  -1  -6   5      184.07      188.17      5.57 o
   0  -6   5      806.23      778.77     18.79 o
   1  -6   5     1149.33     1121.83     26.47 o
   2  -6   5       67.46       71.60      4.37 o
   3  -6   5      564.50      550.72     20.55 o
   4  -6   5      428.32      410.74     20.99 o
  -5  -5   5      185.56      178.88      6.53 o
  -4  -5   5      558.85      552.36     14.64 o
  -3  -5   5       57.83       58.56      2.53 o
  -2  -5   5      619.22      613.23     14.75 o
  -1  -5   5     1148.98     1162.33     30.33 o
   0  -5   5        8.85        9.45      1.27 o
   1  -5   5       51.71       55.14      2.65 o
   2  -5   5      851.41      821.95     17.58 o
   3  -5   5      477.79      460.37     13.87 o
   4  -5   5       52.65       55.92      5.93 o
   5  -5   5      261.42      259.30     12.41 o
  -5  -4   5       66.06       74.59      4.16 o
  -4  -4   5      248.25      266.21      8.04 o
  -3  -4   5      568.39      525.27     12.67 o
  -2  -4   5      263.70      266.66      6.85 o
  -1  -4   5      306.00      314.19      8.01 o
   0  -4   5      421.13      433.41     10.17 o
   1  -4   5     1580.60     1550.86     31.51 o
   2  -4   5      231.52      237.96      6.01 o
   3  -4   5      165.31      154.49      5.54 o
   4  -4   5      756.32      695.38     22.36 o
   5  -4   5      170.58      172.64      8.56 o
  -5  -3   5        1.80        3.31      2.28 o
  -4  -3   5      221.05      202.78      5.93 o
  -3  -3   5      549.80      546.96     14.11 o
  -2  -3   5      161.98      163.10      4.53 o
  -1  -3   5     1175.93     1201.73     25.99 o
   0  -3   5     2185.46     2246.75     51.77 o
   1  -3   5      598.12      567.27     12.09 o
   2  -3   5       19.69       23.83      2.32 o
   3  -3   5     2023.30     1931.52     46.56 o
   4  -3   5      137.18      136.71      5.89 o
   5  -3   5      174.19      175.16      7.40 o
  -5  -2   5      482.82      457.45     27.29 o
  -4  -2   5      160.82      178.73      5.74 o
  -3  -2   5       84.89       82.54      2.36 o
  -2  -2   5      522.05      489.91     10.68 o
  -1  -2   5     1420.53     1518.56     30.39 o
   0  -2   5      115.53      143.62      3.91 o
   1  -2   5      104.79       77.00      2.48 o
   2  -2   5     1807.29     1843.31     46.56 o
   3  -2   5       46.35       48.93      2.84 o
   4  -2   5      383.73      377.36     11.79 o
   5  -2   5      266.37      271.42      9.34 o
  -5  -1   5        3.50        7.34      3.65 o
  -4  -1   5        1.06        0.97      1.16 o
  -3  -1   5      731.40      699.78     16.01 o
  -2  -1   5      424.06      400.80      8.69 o
  -1  -1   5      217.14      233.74      5.34 o
   0  -1   5      828.34      788.34     17.31 o
   1  -1   5      539.04      474.06     13.07 o
   2  -1   5      272.65      285.15      9.77 o
   3  -1   5      336.24      333.82      9.11 o
   4  -1   5      637.55      637.92     16.19 o
   5  -1   5        1.25        1.78      2.28 o
   6  -1   5       59.44       59.58      4.74 o
  -5   0   5      150.68      127.82      9.78 o
  -4   0   5       80.07       71.13      7.27 o
  -3   0   5      319.60      300.98      9.77 o
  -2   0   5      247.03      277.60      8.17 o
  -1   0   5     3003.42     3206.43     67.41 o
   0   0   5      985.06      957.41     22.70 o
   1   0   5        3.47        3.52      1.09 o
   2   0   5     1081.71     1083.93     26.00 o
   3   0   5      266.52      252.38      6.55 o
   4   0   5       13.13       17.41      2.53 o
   5   0   5      444.10      439.97     13.14 o
   6   0   5      159.44      192.54      9.53 o
  -5   1   5      222.43      230.10     13.04 o
  -2   1   5      607.47      525.56     32.42 o
  -1   1   5     1487.07     1595.21     53.94 o
   0   1   5      272.47      278.55      7.62 o
   1   1   5     1711.70     1669.31     41.87 o
   2   1   5      534.41      541.11     13.09 o
   3   1   5      225.92      221.02      5.45 o
   4   1   5      533.28      516.75     16.31 o
   5   1   5      265.17      301.95     13.90 o
   6   1   5       38.73       28.67      3.86 o
  -5   2   5       15.78       11.20      2.15 o
  -1   2   5     1328.20     1398.75     54.69 o
   0   2   5     1782.66     1794.79     40.69 o
   1   2   5      215.20      213.11      6.09 o
   2   2   5       48.31       49.04      2.21 o
   3   2   5     1820.60     1860.42     42.75 o
   4   2   5      286.72      286.86     16.12 o
   5   2   5      252.05      214.97      7.51 o
   6   2   5       33.07       31.44      3.59 o
  -2   3   5     1267.23     1435.09     83.48 o
  -1   3   5     1135.75     1072.02     34.26 o
   0   3   5      351.75      345.18      8.98 o
   1   3   5     1187.61     1177.45     33.04 o
   2   3   5     1140.90     1091.07     25.32 o
   3   3   5       19.84       24.35      1.88 o
   4   3   5        1.31        4.70      1.45 o
   5   3   5      632.47      622.63     24.50 o
   6   3   5        3.76        5.12      2.85 o
  -2   4   5      895.42      954.38     55.96 o
  -1   4   5      497.16      484.15     11.07 o
   0   4   5      926.56      926.22     21.27 o
   1   4   5      245.11      223.07      6.36 o
   2   4   5      104.77       99.76      4.05 o
   3   4   5      156.18      141.63      4.86 o
   4   4   5      299.74      297.11      8.93 o
   5   4   5       39.42       45.86      5.31 o
   6   4   5        5.42        9.72      3.01 o
  -2   5   5        0.23        2.27      1.23 o
  -1   5   5      195.20      197.79      5.36 o
   0   5   5     1235.82     1238.91     26.41 o
   1   5   5       55.95       55.66      2.30 o
   2   5   5     1079.92     1074.08     25.28 o
   3   5   5      228.59      225.07      5.90 o
   4   5   5       76.16       95.96      3.83 o
   5   5   5       80.16       75.07      4.97 o
  -4   6   5      170.53      191.62     12.50 o
  -3   6   5      229.16      227.49     13.99 o
  -2   6   5      321.05      341.24     11.85 o
  -1   6   5      114.34      114.63      3.81 o
   0   6   5       16.73       19.63      1.49 o
   1   6   5     1361.42     1377.28     31.96 o
   2   6   5        4.17        5.11      1.40 o
   3   6   5        6.16        3.77      1.51 o
   4   6   5       84.84       82.19      6.51 o
   5   6   5       99.01      110.35      5.99 o
  -4   7   5      164.29      163.52     11.56 o
  -3   7   5        5.51       13.42      3.82 o
  -2   7   5      219.53      236.61     15.31 o
  -1   7   5       12.19       12.70      1.43 o
   0   7   5      969.23      966.45     24.48 o
   1   7   5      348.64      340.12      8.75 o
   2   7   5       40.59       38.12      3.84 o
   3   7   5      118.67      126.89      4.99 o
   4   7   5       29.77       38.53      3.71 o
   5   7   5        7.95        1.15      3.05 o
  -3   8   5       74.46       75.51      7.71 o
  -2   8   5       56.51       52.42      6.39 o
  -1   8   5      139.35      142.99      5.31 o
   0   8   5      158.02      151.39      5.08 o
   1   8   5      156.87      158.09      5.02 o
   2   8   5      525.18      483.87     13.37 o
   3   8   5        0.79        0.34      1.93 o
   4   8   5        0.28        1.41      2.82 o
  -2   9   5      159.69      154.80     12.59 o
  -1   9   5       10.47       13.60      2.37 o
   0   9   5      369.76      357.61     11.30 o
   1   9   5      149.97      149.48      5.49 o
   2   9   5       21.69       24.94      2.68 o
   3   9   5       86.05       66.51      3.88 o
   4   9   5       49.10       49.73      5.19 o
  -1  10   5      120.49      113.55      7.77 o
   0  10   5       56.28       58.37      4.57 o
   1  10   5        0.15        0.58      2.11 o
   2  10   5       24.34       23.79      2.97 o
   3  10   5       46.04       44.29      4.01 o
  -1  -9   6       21.39       25.14      4.35 o
   0  -9   6      254.61      262.61     11.73 o
   1  -9   6      242.32      236.99     12.73 o
  -3  -8   6      182.06      182.62      7.50 o
  -2  -8   6        1.81       -0.59      2.50 o
  -1  -8   6      179.46      212.53      8.15 o
   0  -8   6      599.17      564.81     20.44 o
   1  -8   6        9.40        8.16      3.62 o
   2  -8   6      286.84      302.65     13.33 o
  -3  -7   6        4.30        3.44      2.52 o
  -2  -7   6      682.59      680.29     20.19 o
  -1  -7   6      654.93      664.30     19.73 o
   0  -7   6      228.51      230.13      8.68 o
   1  -7   6      381.27      353.83     14.01 o
   2  -7   6      433.81      448.56     17.34 o
   3  -7   6        6.77        9.54      3.35 o
  -4  -6   6      121.31      118.32      5.26 o
  -3  -6   6      465.67      459.00     12.66 o
  -2  -6   6      130.76      135.30      4.98 o
  -1  -6   6       84.40       84.27      3.82 o
   0  -6   6     1471.17     1436.82     36.63 o
   1  -6   6       55.17       61.71      3.95 o
   2  -6   6      300.70      308.81     10.82 o
   3  -6   6      312.47      330.93     26.58 o
   4  -6   6       88.53       86.83      6.78 o
  -4  -5   6      307.52      315.25      9.97 o
  -3  -5   6        1.09        2.77      1.46 o
  -2  -5   6       35.08       34.16      2.09 o
  -1  -5   6      957.15      946.86     22.45 o
   0  -5   6      149.10      152.01      4.80 o
   1  -5   6      604.10      618.49     13.54 o
   2  -5   6      645.36      609.83     18.36 o
   3  -5   6      168.35      176.53      7.92 o
   4  -5   6       11.47       14.49      3.54 o
  -5  -4   6      287.77      290.59     18.63 o
  -4  -4   6        5.36        2.88      1.67 o
  -3  -4   6       15.73       19.57      1.63 o
  -2  -4   6     2889.13     2864.36     64.94 o
  -1  -4   6        1.19        1.32      1.11 o
   0  -4   6     1455.60     1434.26     31.33 o
   1  -4   6      801.92      795.14     16.82 o
   2  -4   6      744.53      710.35     18.03 o
   3  -4   6      609.11      555.26     21.64 o
   4  -4   6      243.30      219.40      9.36 o
   5  -4   6      134.56      140.12      7.90 o
  -5  -3   6       10.92       10.15      4.26 o
  -4  -3   6      377.76      374.85     21.84 o
  -3  -3   6     1257.71     1263.50     29.07 o
  -2  -3   6      104.72      107.50      3.35 o
  -1  -3   6      896.64      870.18     19.22 o
   0  -3   6     2687.98     2765.98     59.03 o
   1  -3   6       59.44       76.30      2.73 o
   2  -3   6     1959.00     2002.42     47.45 o
   3  -3   6       71.34       65.33      4.82 o
   4  -3   6       86.51       81.20      5.49 o
   5  -3   6       89.31       77.93      5.23 o
  -5  -2   6      359.49      361.22     21.88 o
  -4  -2   6       59.40       59.63      3.69 o
  -3  -2   6        9.35       12.81      1.21 o
  -2  -2   6      669.30      650.98     14.16 o
  -1  -2   6      742.00      695.33     14.40 o
   0  -2   6       17.98       28.62      1.64 o
   1  -2   6     1426.98     1386.62     33.29 o
   2  -2   6      668.86      643.03     16.15 o
   3  -2   6        5.34        4.52      1.47 o
   4  -2   6       37.03       41.35      4.14 o
   5  -2   6      133.21      133.48      6.41 o
  -5  -1   6      204.98      195.05     12.92 o
  -4  -1   6       45.38       49.33      3.98 o
  -3  -1   6      608.80      586.37     14.79 o
  -2  -1   6      353.38      328.31      7.88 o
  -1  -1   6       52.32       56.09      2.00 o
   0  -1   6     1574.98     1636.25     42.39 o
   1  -1   6     1834.99     1830.78     48.14 o
   2  -1   6        0.66        0.50      1.17 o
   3  -1   6      290.03      296.18      9.85 o
   4  -1   6      331.64      345.09     14.06 o
   5  -1   6       65.15       84.47      4.61 o
  -5   0   6        8.52        2.92      3.32 o
  -4   0   6      680.80      634.38     25.39 o
  -3   0   6      108.55      119.77      5.22 o
  -2   0   6      666.35      705.37     14.21 o
  -1   0   6      763.35      758.41     18.05 o
   0   0   6     1363.72     1328.95     35.83 o
   1   0   6     1017.52     1089.21     29.14 o
   2   0   6      296.20      265.72      8.37 o
   3   0   6      260.87      268.15     10.77 o
   4   0   6        0.43        1.05      1.51 o
   5   0   6      257.58      259.36      8.17 o
   6   0   6       64.16       86.74      6.48 o
  -5   1   6      315.52      317.17     13.33 o
  -3   1   6      115.99      116.36      5.52 o
  -2   1   6      780.97      862.98     53.91 o
  -1   1   6      183.83      165.38      4.33 o
   0   1   6      930.08     1018.12     24.17 o
   1   1   6      654.31      621.45     16.84 o
   2   1   6       41.39       36.00      2.44 o
   3   1   6       18.59       17.48      1.75 o
   4   1   6      154.81      164.98      5.84 o
   5   1   6       57.12       78.52      4.60 o
   6   1   6       12.35       23.64      3.70 o
  -3   2   6      223.69      239.91     16.35 o
  -2   2   6      107.79      126.62      9.99 o
  -1   2   6      471.75      488.05     13.84 o
   0   2   6      962.41      953.03     20.31 o
   1   2   6      305.67      307.56      7.82 o
   2   2   6      289.10      308.92     10.51 o
   3   2   6      519.87      528.80     13.20 o
   4   2   6       26.58       20.33      2.10 o
   5   2   6       15.42       26.54      3.16 o
   6   2   6      161.93      160.85      6.98 o
  -2   3   6      806.81      846.34     36.27 o
  -1   3   6      317.75      284.61      7.30 o
   0   3   6       43.88       44.01      1.78 o
   1   3   6      441.46      432.99     11.53 o
   2   3   6      239.11      252.60      7.47 o
   3   3   6       71.01       75.59      3.15 o
   4   3   6      166.83      162.93      5.77 o
   5   3   6      182.36      195.81      7.12 o
   6   3   6       20.58       33.12      4.46 o
  -2   4   6      329.73      350.83     21.22 o
  -1   4   6       17.69       19.09      0.91 o
   0   4   6      610.89      602.26     14.11 o
   1   4   6      794.94      809.79     23.26 o
   2   4   6        1.18        0.99      1.39 o
   3   4   6      137.86      134.07      5.55 o
   4   4   6      356.85      390.61     12.75 o
   5   4   6       96.08      118.20      7.03 o
  -1   5   6      873.27      911.20     20.68 o
   0   5   6      238.22      235.47      6.21 o
   1   5   6        6.21        6.19      1.26 o
   2   5   6      373.46      350.66      9.93 o
   3   5   6      517.93      529.11     20.45 o
   4   5   6      154.29      131.49      8.13 o
   5   5   6        1.82        0.85      3.03 o
  -4   6   6       36.75       27.41      3.97 o
  -3   6   6       75.26       71.33      3.72 o
  -2   6   6      146.91      137.14      6.33 o
  -1   6   6       32.90       32.67      1.68 o
   0   6   6       36.72       41.51      1.98 o
   1   6   6      149.74      147.80      5.19 o
   2   6   6      136.61      140.84      4.55 o
   3   6   6        9.57        5.41      2.03 o
   4   6   6       61.11       56.33      4.24 o
   5   6   6       62.29       78.17      5.55 o
  -3   7   6      168.24      181.25     12.28 o
  -2   7   6       87.87       87.94      7.67 o
  -1   7   6       42.71       45.27      2.88 o
   0   7   6        4.05        7.76      1.41 o
   1   7   6      418.19      402.07     11.29 o
   2   7   6        3.07        4.60      1.61 o
   3   7   6      308.16      320.15      9.71 o
   4   7   6       78.88       79.00      6.06 o
   5   7   6       16.00       22.71      4.08 o
  -3   8   6        1.09        5.47      4.22 o
  -2   8   6       68.35       80.47      8.15 o
  -1   8   6      159.71      177.99      9.58 o
   0   8   6        1.58        4.59      1.54 o
   1   8   6       66.30       62.99      2.96 o
   2   8   6      256.11      245.63      9.87 o
   3   8   6        5.07       13.42      2.54 o
   4   8   6       21.71       14.76      3.38 o
  -2   9   6        1.47        2.77      4.66 o
  -1   9   6       14.96       10.92      5.01 o
   0   9   6       21.52       21.32      2.48 o
   1   9   6      310.23      304.07      9.18 o
   2   9   6       87.49       73.29      4.07 o
   3   9   6        8.03        3.68      2.26 o
  -1  10   6       11.28       16.52      6.20 o
   0  10   6       19.88       19.63      2.68 o
   1  10   6        4.14        6.88      2.41 o
   2  10   6       15.42       16.33      2.80 o
  -2  -8   7       93.61      109.11      6.74 o
  -1  -8   7      250.40      244.04      9.18 o
   0  -8   7      446.95      395.49     15.65 o
   1  -8   7        8.05        6.57      5.18 o
  -3  -7   7      171.54      167.85      6.95 o
  -2  -7   7      456.16      471.20     14.88 o
  -1  -7   7      178.12      182.12      7.30 o
   0  -7   7       25.92       29.78      3.27 o
   1  -7   7      440.33      451.67     18.27 o
   2  -7   7      170.40      154.57      8.64 o
  -3  -6   7      316.22      324.49      9.56 o
  -2  -6   7       94.56       88.99      4.51 o
  -1  -6   7      222.70      205.33      6.82 o
   0  -6   7      164.41      173.49      7.53 o
   1  -6   7      393.52      382.47     18.52 o
   2  -6   7      122.89      128.33      7.48 o
   3  -6   7      455.66      496.03     24.41 o
  -4  -5   7      285.78      285.82      9.26 o
  -3  -5   7        2.50        0.15      1.69 o
  -2  -5   7      149.48      155.01      4.92 o
  -1  -5   7      375.91      379.68      9.91 o
   0  -5   7      530.62      464.10     13.03 o
   1  -5   7      604.04      606.90     16.83 o
   2  -5   7      495.67      495.87     19.73 o
   3  -5   7      278.54      290.24     18.70 o
   4  -5   7       44.40       40.90      6.21 o
  -4  -4   7       47.55       47.33      3.17 o
  -3  -4   7      861.24      868.75     20.41 o
  -2  -4   7      304.38      294.11      7.75 o
  -1  -4   7        9.20        9.47      1.50 o
   0  -4   7      206.46      203.04      5.65 o
   1  -4   7     1041.98     1071.13     24.01 o
   2  -4   7       44.07       56.23      6.50 o
   3  -4   7      597.37      584.10     37.94 o
   4  -4   7      352.99      336.02     15.36 o
  -4  -3   7      377.94      362.69     21.84 o
  -3  -3   7      164.51      177.30      4.95 o
  -2  -3   7       99.07       98.89      3.39 o
  -1  -3   7      395.39      385.94      9.13 o
   0  -3   7      229.26      215.00      5.77 o
   1  -3   7        0.06       -1.21      1.21 o
   2  -3   7      577.48      560.63     25.84 o
   3  -3   7      453.05      398.53     13.77 o
   4  -3   7        9.53       14.67      3.16 o
   5  -3   7       56.21       52.28      4.66 o
  -5  -2   7      117.39      118.59      9.10 o
  -4  -2   7      375.01      368.71     21.84 o
  -3  -2   7      257.11      241.94      7.46 o
  -2  -2   7      121.54      118.30      3.95 o
  -1  -2   7     1238.26     1172.39     25.95 o
   0  -2   7        9.60       13.87      1.43 o
   1  -2   7     2083.19     2165.54     65.98 o
   2  -2   7      460.59      444.56     11.78 o
   3  -2   7      210.54      213.70     10.33 o
   4  -2   7      650.57      604.47     19.93 o
   5  -2   7      100.01      101.30      5.82 o
  -5  -1   7       36.64       32.03      4.50 o
  -4  -1   7      256.45      234.57     14.30 o
  -3  -1   7      384.78      377.45     12.34 o
  -2  -1   7      771.64      784.03     18.12 o
  -1  -1   7      606.93      668.67     14.75 o
   0  -1   7      923.75      971.08     25.70 o
   1  -1   7     1195.76     1194.13     43.12 o
   2  -1   7        1.85        3.02      1.51 o
   3  -1   7     2554.13     2503.97    124.45 o
   4  -1   7       16.55       15.23      3.61 o
   5  -1   7       39.26       34.30      3.51 o
  -5   0   7      109.80       80.63      6.81 o
  -4   0   7      444.49      419.26     17.14 o
  -3   0   7       15.35       16.65      1.62 o
  -2   0   7      161.50      152.03      4.50 o
  -1   0   7      643.78      664.19     16.04 o
   0   0   7      129.70      124.86      3.93 o
   1   0   7       72.76       73.70      3.36 o
   2   0   7     1459.09     1464.44     38.63 o
   3   0   7      153.57      155.43      4.87 o
   4   0   7       46.98       36.66      3.14 o
   5   0   7      132.80      137.05      6.60 o
  -2   1   7      726.91      738.09     46.71 o
  -1   1   7       23.82       15.01      1.16 o
   0   1   7      205.49      193.90      6.01 o
   1   1   7     1067.02     1006.45     26.79 o
   2   1   7      556.21      564.79     14.12 o
   3   1   7       43.28       37.74      2.88 o
   4   1   7      379.54      364.78     11.27 o
   5   1   7       20.61       31.88      5.24 o
  -3   2   7      238.70      263.57     17.84 o
  -2   2   7       10.82       14.94      2.13 o
  -1   2   7      697.66      699.27     15.07 o
   0   2   7      643.11      613.21     13.43 o
   1   2   7      398.82      379.01      9.55 o
   2   2   7      751.03      744.39     18.01 o
   3   2   7      227.90      221.61      7.66 o
   4   2   7       14.83       18.86      2.63 o
   5   2   7       48.27       37.74      4.54 o
  -3   3   7       73.82       60.31      6.31 o
  -2   3   7      194.24      204.03     14.83 o
  -1   3   7      446.77      453.29     10.58 o
   0   3   7        2.14        1.84      0.91 o
   1   3   7      487.82      502.82     13.42 o
   2   3   7      420.32      392.15     14.91 o
   3   3   7        0.19        0.00      1.76 o
   4   3   7      197.68      171.35      7.37 o
   5   3   7       38.64       48.25      4.66 o
  -3   4   7      406.90      434.34     29.04 o
  -2   4   7      320.55      353.58     24.03 o
  -1   4   7      531.53      553.10     14.00 o
   0   4   7      443.68      443.72     10.67 o
   1   4   7      184.28      190.34      7.59 o
   2   4   7        3.02        5.86      1.77 o
   3   4   7      257.30      272.31      8.47 o
   4   4   7      178.66      192.46      6.88 o
   5   4   7      115.18       87.27      6.09 o
  -2   5   7      287.95      282.45     12.70 o
  -1   5   7      440.92      435.34     13.17 o
   0   5   7      176.50      179.98      5.64 o
   1   5   7      108.46      108.86      4.02 o
   2   5   7      297.07      286.79      8.55 o
   3   5   7        8.05        6.66      2.37 o
   4   5   7        3.67        4.73      2.16 o
   5   5   7       86.07       90.07      8.11 o
  -2   6   7      426.34      405.92     16.59 o
  -1   6   7      219.65      215.99     10.82 o
   0   6   7      150.76      158.31      4.59 o
   1   6   7      119.72      129.21      6.02 o
   2   6   7      178.71      192.44      5.79 o
   3   6   7       27.56       25.08      2.78 o
   4   6   7      174.59      170.49      6.58 o
   5   6   7        2.07        7.26      3.69 o
  -3   7   7      574.08      579.38     33.83 o
  -2   7   7       17.38       18.70      4.17 o
  -1   7   7       68.79       79.59     14.18 o
   0   7   7      390.94      398.76     10.09 o
   1   7   7       83.49       97.75      3.72 o
   2   7   7      238.99      213.54      7.01 o
   3   7   7       63.71       59.16      3.67 o
   4   7   7      111.77      135.33      6.70 o
  -2   8   7       48.63       43.13      6.09 o
  -1   8   7      177.25      176.23     10.16 o
   0   8   7       13.18       14.75      1.78 o
   1   8   7       65.40       58.84      3.26 o
   2   8   7       14.20        9.21      2.39 o
   3   8   7       37.71       40.33      3.91 o
   4   8   7       18.64       13.62      3.63 o
  -1   9   7       25.66       31.26      6.15 o
   0   9   7      144.61      136.34      5.79 o
   1   9   7       71.11       66.81      3.71 o
   2   9   7       97.56       81.09      5.08 o
   3   9   7        6.47        4.63      2.58 o
  -2  -7   8      616.12      635.32     19.38 o
  -1  -7   8       62.49       62.32      4.36 o
   0  -7   8      185.33      201.22      8.10 o
   1  -7   8      322.19      322.73     13.67 o
   2  -7   8      315.78      333.68     18.41 o
  -3  -6   8      457.23      455.82     14.29 o
  -2  -6   8       26.93       32.36      3.27 o
  -1  -6   8      409.50      423.11     13.54 o
   0  -6   8      693.82      659.33     20.03 o
   1  -6   8       87.00       86.09      6.48 o
   2  -6   8      211.89      238.11     14.12 o
   3  -6   8      233.12      229.36     14.60 o
  -3  -5   8       22.62       19.19      2.99 o
  -2  -5   8      715.14      697.54     20.54 o
  -1  -5   8     1110.82     1021.10     26.52 o
   0  -5   8        7.41        5.85      2.20 o
   1  -5   8      204.29      204.58      8.58 o
   2  -5   8      557.61      596.28     33.78 o
   3  -5   8       12.41       15.49      5.04 o
  -4  -4   8       21.65       18.89      4.88 o
  -3  -4   8      467.79      455.07     13.68 o
  -2  -4   8      227.58      223.37      6.43 o
  -1  -4   8       14.60        5.15      1.43 o
   0  -4   8      657.75      651.61     16.28 o
   1  -4   8      209.12      215.01      8.47 o
   2  -4   8        0.89        0.19      2.30 o
   3  -4   8      144.22      146.10      9.17 o
   4  -4   8      295.20      299.45     15.30 o
  -4  -3   8      198.82      207.68     13.75 o
  -3  -3   8      230.18      220.84      8.12 o
  -2  -3   8        5.71        5.71      1.44 o
  -1  -3   8      880.40      836.81     18.67 o
   0  -3   8       76.58       78.00      3.09 o
   1  -3   8       16.00       13.30      1.96 o
   2  -3   8      427.53      423.32     22.04 o
   3  -3   8      387.29      383.72     20.62 o
   4  -3   8       37.68       39.81      6.15 o
  -4  -2   8       44.05       46.66      5.12 o
  -3  -2   8       23.15       21.71      3.76 o
  -2  -2   8     2157.90     2150.29     53.36 o
  -1  -2   8       82.60       77.61      3.00 o
   0  -2   8      514.08      533.78     14.93 o
   1  -2   8      332.10      355.64     12.00 o
   2  -2   8      368.59      353.38     12.15 o
   3  -2   8       49.95       51.75      4.27 o
   4  -2   8      207.94      173.29     10.19 o
  -4  -1   8      166.85      148.27      9.91 o
  -3  -1   8      853.64      823.55     46.42 o
  -2  -1   8       13.31       15.47      2.32 o
  -1  -1   8      171.50      170.84      5.60 o
   0  -1   8      992.94     1045.27     27.76 o
   1  -1   8        3.21        5.33      1.66 o
   2  -1   8      541.29      548.29     15.72 o
   3  -1   8       43.97       55.32      4.31 o
   4  -1   8      175.29      165.12      7.98 o
   5  -1   8        9.04       -0.02      3.60 o
  -4   0   8       84.33       85.81      6.28 o
  -3   0   8       98.02      101.76      5.00 o
  -2   0   8      342.09      337.07     11.98 o
  -1   0   8      474.42      508.69     12.60 o
   0   0   8        5.76        3.35      1.56 o
   1   0   8      117.24      114.16      4.51 o
   2   0   8      672.34      662.50     18.59 o
   3   0   8      173.81      177.72      6.67 o
   4   0   8        1.34        0.92      2.87 o
   5   0   8      169.37      169.54      7.66 o
  -2   1   8      353.79      342.34     11.99 o
  -1   1   8       34.38       40.04      1.83 o
   0   1   8      922.17      895.24     23.83 o
   1   1   8      730.45      714.71     22.97 o
   2   1   8       39.38       39.66      2.62 o
   3   1   8       16.17       15.85      2.43 o
   4   1   8      702.72      674.27     19.04 o
   5   1   8       42.38       67.09      5.70 o
  -2   2   8       11.43       13.75      4.02 o
  -1   2   8      382.49      366.20      8.93 o
   0   2   8      615.83      545.43     12.29 o
   1   2   8      151.15      159.65      4.55 o
   2   2   8       60.29       53.38      3.75 o
   3   2   8      352.59      374.65     11.21 o
   4   2   8       49.36       61.29      4.95 o
   5   2   8       71.14       64.21      5.49 o
  -3   3   8        8.62        4.15      3.54 o
  -2   3   8       92.85      113.82      9.86 o
  -1   3   8      401.17      395.81     13.85 o
   0   3   8       90.53      102.97      5.51 o
   1   3   8      134.34      133.62      4.71 o
   2   3   8      300.07      291.90     11.49 o
   3   3   8       35.95       47.87      4.14 o
   4   3   8       22.87       22.79      3.25 o
   5   3   8       82.12      102.50      6.39 o
  -3   4   8       85.03      111.41     10.02 o
  -2   4   8        1.37        3.87      4.39 o
  -1   4   8       27.44       27.26      3.38 o
   0   4   8      250.19      238.20      6.88 o
   1   4   8      241.36      228.67      6.89 o
   2   4   8       15.43       22.61      2.42 o
   3   4   8      237.04      223.23      7.52 o
   4   4   8       16.50       29.37      3.73 o
   5   4   8       13.80       23.18      5.33 o
  -3   5   8        8.80       11.18      4.92 o
  -2   5   8       83.23       77.36      5.00 o
  -1   5   8      120.73      130.27      7.24 o
   0   5   8       88.17       91.55      3.47 o
   1   5   8       55.91       60.78      3.08 o
   2   5   8       42.92       41.12      5.28 o
   3   5   8       79.60       94.15      6.54 o
   4   5   8        6.59        6.46      2.94 o
  -3   6   8       28.28       29.69      5.60 o
  -2   6   8       76.61       90.47     10.37 o
  -1   6   8       88.78       97.90      6.39 o
   0   6   8      285.15      303.74      7.90 o
   1   6   8      215.11      221.68      6.34 o
   2   6   8       14.26       18.67      2.46 o
   3   6   8       29.13       27.74      3.03 o
   4   6   8       41.19       52.69      4.05 o
  -2   7   8        0.22       -0.09      3.05 o
  -1   7   8      215.31      201.77     10.84 o
   0   7   8       88.41       93.06      4.23 o
   1   7   8       15.26       17.43      1.98 o
   2   7   8       70.30       63.05      3.93 o
   3   7   8      135.49      133.75      5.67 o
   4   7   8       69.60       51.17      4.83 o
  -1   8   8       33.91       39.25      5.25 o
   0   8   8      100.28       97.31      5.86 o
   1   8   8       66.17       63.96      3.52 o
   2   8   8       35.47       45.73      5.58 o
   3   8   8        4.96        9.19      2.80 o
   0   9   8       30.42       28.10      5.54 o
   1   9   8      130.44      117.06      6.09 o
   2   9   8       16.87       17.04      2.82 o
  -2  -6   9       22.54       22.26      3.15 o
  -1  -6   9      187.12      178.37      7.26 o
   0  -6   9      644.46      611.04     22.98 o
   1  -6   9       15.21       12.39      3.07 o
   2  -6   9       95.46       86.78     13.86 o
  -2  -5   9      407.30      399.21     12.73 o
  -1  -5   9      535.89      533.15     16.43 o
   0  -5   9        0.86        0.78      2.19 o
   1  -5   9      373.34      378.89     16.48 o
   2  -5   9      231.97      199.24     10.98 o
  -3  -4   9      252.79      246.86      9.48 o
  -2  -4   9      283.77      272.56      9.16 o
  -1  -4   9        1.73       -0.01      1.85 o
   0  -4   9      466.68      481.86     12.61 o
   1  -4   9      733.58      670.61     31.79 o
   2  -4   9        7.31        9.99      3.01 o
   3  -4   9      393.70      400.46     17.36 o
  -3  -3   9        9.45        8.08      4.31 o
  -2  -3   9        7.97        8.78      1.71 o
  -1  -3   9      512.43      528.75     13.30 o
   0  -3   9     1293.18     1248.71     37.05 o
   1  -3   9      210.57      205.20      8.15 o
   2  -3   9      317.14      313.94     11.48 o
   3  -3   9      383.17      379.06     16.43 o
   4  -3   9        7.98        2.84      5.07 o
  -3  -2   9      133.03      136.32     10.08 o
  -2  -2   9      553.48      524.89     17.50 o
  -1  -2   9       50.47       52.79      2.89 o
   0  -2   9       18.09       23.40      2.41 o
   1  -2   9      470.39      489.97     15.91 o
   2  -2   9      217.80      214.84      8.55 o
   3  -2   9      230.47      206.66     11.22 o
   4  -2   9      124.39      147.63     12.27 o
  -4  -1   9       85.98       80.25      6.88 o
  -3  -1   9      127.80      135.90      9.64 o
  -2  -1   9       45.70       33.61      4.64 o
  -1  -1   9        9.22       14.34      1.96 o
   0  -1   9      758.36      777.21     21.13 o
   1  -1   9       12.30       10.34      1.94 o
   2  -1   9       93.41      102.63      5.45 o
   3  -1   9      172.23      168.09      7.97 o
   4  -1   9      128.89      153.61      8.12 o
  -4   0   9      151.67      151.28      9.93 o
  -3   0   9       28.12       30.56      3.69 o
  -2   0   9       11.37       12.81      3.25 o
  -1   0   9     1231.96     1316.67     41.67 o
   0   0   9       62.81       73.90      3.41 o
   1   0   9      773.46      800.74     21.90 o
   2   0   9      320.38      320.06     15.94 o
   3   0   9       98.90      111.98      5.81 o
   4   0   9      253.37      227.10      8.71 o
  -4   1   9      132.96      122.68      7.87 o
  -3   1   9      138.46      125.08      9.62 o
  -2   1   9      679.04      704.56     30.08 o
  -1   1   9      256.53      272.78      7.75 o
   0   1   9      153.50      146.62      6.45 o
   1   1   9      484.69      466.67     12.00 o
   2   1   9        1.18       -0.80      2.01 o
   3   1   9     1162.23     1097.59     26.63 o
   4   1   9       11.05        8.27      4.49 o
  -2   2   9       15.88       18.58      1.89 o
  -1   2   9      185.96      187.73      7.74 o
   0   2   9      315.86      302.72      7.38 o
   1   2   9       67.34       66.99      3.59 o
   2   2   9      348.38      335.73     10.30 o
   3   2   9       55.49       71.07      4.26 o
   4   2   9       26.77       37.21      4.49 o
  -2   3   9      514.51      522.69     17.88 o
  -1   3   9      125.14      130.15      7.15 o
   0   3   9       18.42       20.18      1.95 o
   1   3   9      615.22      576.68     15.61 o
   2   3   9      301.29      325.70     14.42 o
   3   3   9       16.78       10.14      2.59 o
   4   3   9       70.67       70.08      4.52 o
  -2   4   9       61.01       63.21      6.15 o
  -1   4   9       46.78       50.83      4.34 o
   0   4   9      281.86      274.18      8.85 o
   1   4   9      307.47      303.99      9.95 o
   2   4   9      308.74      283.13      8.80 o
   3   4   9       79.24       74.12      5.31 o
   4   4   9       12.87       22.77      3.30 o
  -3   5   9        0.12       -2.44      4.37 o
  -2   5   9       29.39       33.91      3.43 o
  -1   5   9       70.05       83.66     14.08 o
   0   5   9       68.11       68.13      4.43 o
   1   5   9      108.61      104.86      4.31 o
   2   5   9       81.13       84.59      5.64 o
   3   5   9       72.09       84.70      5.01 o
   4   5   9       17.32       14.90      4.03 o
  -2   6   9      104.58      111.89     17.84 o
  -1   6   9       68.67       69.84      5.73 o
   0   6   9       61.19       53.26      7.99 o
   1   6   9       59.37       62.18      3.10 o
   2   6   9       17.15       24.73      2.83 o
   3   6   9        1.33        2.35      2.45 o
  -1   7   9       26.98       31.30      6.69 o
   0   7   9       58.23       58.85     10.44 o
   1   7   9        0.18        0.27      1.79 o
   2   7   9       53.00       46.17      3.39 o
   3   7   9        4.65        4.55      2.65 o
   0   8   9        2.97        4.34      4.65 o
   1   8   9       38.89       39.98      2.98 o
   2   8   9       64.16       54.54      4.22 o
  -1  -5  10       53.91       45.84      3.72 o
   0  -5  10       48.08       49.21      3.74 o
   1  -5  10      180.94      173.25     12.44 o
  -2  -4  10       60.28       56.25      3.60 o
  -1  -4  10      234.31      237.67      8.43 o
   0  -4  10      445.46      445.91     19.04 o
   1  -4  10      268.64      258.99     10.07 o
   2  -4  10       85.88      100.40      6.95 o
  -2  -3  10      251.57      271.38     10.19 o
  -1  -3  10      632.75      616.01     21.57 o
   0  -3  10       91.98      101.93      5.34 o
   1  -3  10       63.44       70.59      4.73 o
   2  -3  10      363.78      376.48     13.40 o
   3  -3  10       59.45       61.89      6.88 o
  -3  -2  10      199.74      203.48     14.26 o
  -2  -2  10      195.99      217.81     14.74 o
  -1  -2  10       54.81       55.82      4.60 o
   0  -2  10       96.85      109.71      5.33 o
   1  -2  10      301.33      311.91     11.07 o
   2  -2  10      133.70      138.25      6.79 o
   3  -2  10       29.36       30.77      5.83 o
  -3  -1  10      383.85      329.78     20.50 o
  -2  -1  10        1.54        0.55      3.45 o
  -1  -1  10      445.36      458.99     12.97 o
   0  -1  10      100.33      108.97      5.99 o
   1  -1  10      412.91      396.78     13.37 o
   2  -1  10      179.02      173.44      7.62 o
   3  -1  10      274.74      292.63     11.31 o
  -3   0  10       16.56       12.96      3.84 o
  -2   0  10      540.98      535.02     31.20 o
  -1   0  10      199.43      199.51      8.12 o
   0   0  10        4.13       10.31      1.99 o
   1   0  10      120.86      129.74      6.01 o
   2   0  10      121.55      127.78      6.36 o
   3   0  10       23.89       32.05      3.53 o
   4   0  10      123.53      101.23      6.30 o
  -3   1  10      237.05      224.29     14.08 o
  -2   1  10        2.66        3.25      2.92 o
  -1   1  10        2.80        3.33      2.59 o
   0   1  10       39.27       47.02      2.52 o
   1   1  10      156.41      145.92      5.48 o
   2   1  10       18.50       16.21      2.82 o
   3   1  10       24.04       22.69      3.03 o
   4   1  10       79.45       97.04      5.73 o
  -3   2  10       80.52       72.50      6.02 o
  -2   2  10       87.44       85.24      6.61 o
  -1   2  10       90.59      105.35      8.62 o
   0   2  10       57.85       64.98      3.26 o
   1   2  10       22.90       29.15      2.41 o
   2   2  10      226.98      214.94      6.78 o
   3   2  10      206.03      216.53      9.01 o
   4   2  10        9.44       24.61      4.52 o
  -2   3  10       93.30      108.75      6.22 o
  -1   3  10      116.08      118.21      7.01 o
   0   3  10      275.27      271.10      8.06 o
   1   3  10      138.46      129.68      6.07 o
   2   3  10       16.89       20.03      2.78 o
   3   3  10        5.71        7.59      2.67 o
   4   3  10      466.61      447.94     17.21 o
  -2   4  10       21.18       27.20      3.76 o
  -1   4  10       91.02       93.33      6.26 o
   0   4  10       90.22       88.71      7.23 o
   1   4  10        1.52       -0.71      1.70 o
   2   4  10       15.91       16.30      2.64 o
   3   4  10      184.67      181.22      6.98 o
  -2   5  10        4.43        6.13      2.91 o
  -1   5  10      212.55      215.90     15.02 o
   0   5  10        0.25        0.97      3.21 o
   1   5  10        8.34        8.14      2.88 o
   2   5  10      261.49      271.49      9.72 o
   3   5  10       53.40       65.50      4.74 o
  -1   6  10        0.02        2.80      3.52 o
   0   6  10       17.80       19.46      4.41 o
   1   6  10      101.61      101.87      5.31 o
   2   6  10       72.91       80.11      4.35 o
   3   6  10       92.55       88.67      7.50 o
   0   7  10       39.28       39.99      5.68 o
   1   7  10        0.66        0.67      2.98 o
   2   7  10       13.32       10.92      2.66 o
  -1  -3  11      480.17      486.54     17.65 o
   0  -3  11        3.52        2.76      2.78 o
   1  -3  11      141.00      157.88      7.25 o
  -1  -2  11       21.72       23.14      4.65 o
   0  -2  11      307.91      308.66     10.83 o
   1  -2  11      462.98      440.25     15.52 o
   2  -2  11       28.03       37.10      4.10 o
  -2  -1  11        0.05        2.86      3.65 o
  -1  -1  11      390.26      391.14     17.20 o
   0  -1  11      637.26      639.72     19.91 o
   1  -1  11       25.72       27.33      3.63 o
   2  -1  11       90.99       93.35      5.73 o
  -2   0  11      419.27      392.95     23.62 o
  -1   0  11      106.35      112.11      6.96 o
   0   0  11        4.85        6.62      2.20 o
   1   0  11      114.80      111.41      5.77 o
   2   0  11      191.67      208.66      7.59 o
   3   0  11       19.54       10.48      3.12 o
  -2   1  11      165.40      150.43     10.39 o
  -1   1  11       41.36       41.65      4.29 o
   0   1  11      748.48      754.75     20.02 o
   1   1  11       24.26       23.81      2.71 o
   2   1  11        3.60       11.94      2.52 o
   3   1  11       36.41       39.78      3.69 o
  -2   2  11        3.19        4.48      3.32 o
  -1   2  11      576.26      577.53     25.66 o
   0   2  11       53.55       62.27      6.32 o
   1   2  11       48.19       45.17      2.87 o
   2   2  11      155.54      153.96      6.18 o
   3   2  11       27.64       39.63      3.85 o
  -1   3  11       68.95       62.42      5.32 o
   0   3  11        2.05        2.27      3.46 o
   1   3  11       32.74       34.19      3.29 o
   2   3  11       16.37       21.45      2.94 o
   3   3  11      148.52      140.25     17.50 o
  -1   4  11       13.32       14.85      3.62 o
   0   4  11      172.06      181.48     21.29 o
   1   4  11       27.86       21.29      3.03 o
   2   4  11       12.25       10.89      2.66 o
   0   5  11        0.21       -3.55      3.55 o
   1   5  11      147.35      161.29     10.23 o
   2   5  11       74.82       80.93      4.95 o
   0   0  12        1.24        4.55      3.06 o
   1   0  12      148.43      152.61      5.98 o
   0   1  12      122.70      128.13      6.64 o
   1   1  12      287.57      307.82      8.79 o
   0   2  12       49.56       58.18      5.91 o
   1   2  12       62.40       61.39      5.03 o
 
